# Supplementary material for: Enhancement of Biomass Production of Diatom Nitzschia sp. S5 through Optimisation of Growth Medium Composition and Fed-Batch Cultivation
Source: Mar Drugs. 2024 Jan 17;22(1):0. doi: 10.3390/md22010046 (PMC11154399; doi:10.3390/md22010046)
Supplement: Supplementary file 1 [file marinedrugs-22-00046-s001.zip]

Archive with 1 entries (1 files):
- marinedrugs-2798331-supplementary.pdf
